# Supplementary material for: Utility of Flow Cytometry for Prognostic Prediction in Adult T‐Cell Leukemia/Lymphoma
Source: EJHaem. 2026 Jul 3;7(4):e70345. doi: 10.1002/jha2.70345 (PMC13329845; doi:10.1002/jha2.70345)
Supplement: Supplementary file 1 — Supplemental Table 1. List of antibodies for HAS‐Flow [file JHA2-7-e70345-s002.zip]

Archive with 2 entries (2 files):
- jha270345-Supp-0001-Table1.xlsx
- jha270345-Supp-0001-Table 2.xlsx
