# Supplementary material for: Utility of Flow Cytometry for Prognostic Prediction in Adult T‐Cell Leukemia/Lymphoma
Source: EJHaem. 2026 Jul 3;7(4):e70345. doi: 10.1002/jha2.70345 (PMC13329845; doi:10.1002/jha2.70345)
Supplement: Supplementary file 1 — Supplemental Table 1. List of antibodies for HAS‐Flow [file JHA2-7-e70345-s002.zip › jha270345-Supp-0001-Table1.xlsx]

## Sheet: JSPFAD
Supplemental Table 1. List of antibodies for HAS-Flow
Antibody/Products	Clone	Source	Identifier
Biotin anti-human CADM1	3E1	MBL	Cat# CM004-6
FITC anti-human CD3	SK7	BioLegend	Cat# 344804
APC anti-human CD7	CD7-6B7	BioLegend	Cat# 343108
V500 anti-human CD4	RPA-T4	BD Biosciences	Cat# 560768
PE Streptavidin		BD Biosciences	Cat# 554061
7-AAD		BD Biosciences	Cat# 559925
