# Supplementary material for: Utility of Flow Cytometry for Prognostic Prediction in Adult T‐Cell Leukemia/Lymphoma
Source: EJHaem. 2026 Jul 3;7(4):e70345. doi: 10.1002/jha2.70345 (PMC13329845; doi:10.1002/jha2.70345)
Supplement: Supplementary file 1 — Supplemental Table 1. List of antibodies for HAS‐Flow [file JHA2-7-e70345-s002.zip › jha270345-Supp-0001-Table 2.xlsx]

## Sheet: Sheet1
Supplemental Table 2. Multivariate analysis
A. Progression-free survival
Varialble	Hazard ratio	95% CI		P value
HAS-Flow
Group 1-2	1
Group 3	3.137	0.7883	12.49	0.1047
Group 4	18.06	4.031	80.94	<0.01
Proviral load	0.9964	0.9817	1.011	0.6298
Absolute CD4 count	0.9981
<1500	2.664	0.9727	7.298	0.05663
>1500	2.431	0.6493	9.101	0.1872
NA
B. ATL-specific progression-free survival
Varialble	Hazard ratio	95% CI		P value
HAS-Flow
Group 1-2	1
Group 3	3.579	0.6714	19.08	0.1353
Group 4	22.32	3.954	126	<0.01
Proviral load	0.9966	0.9815	1.012	0.6606
Absolute CD4 count
<1500	1
>1500	3.317	1.065	10.33	0.03852
NA	3.723	0.8991	15.42	0.0698
C. Overall survival
Varialble	Hazard ratio	95% CI		P value
HAS-Flow
Group 1-2	1
Group 3	2.065	0.3376	12.63	0.4326
Group 4	19.43	3.047	123.9	<0.01
Proviral load	0.9944	0.9744	1.015	0.5907
Absolute CD4 count
<1500	1
>1500	1.598	0.4552	5.607	0.4646
NA	2.024	0.3539	11.57	0.4282
